# Supplementary material for: Crosstalk between E-Cadherin/β-Catenin and NF-κB Signaling Pathways: The Regulation of Host-Pathogen Interaction during Leptospirosis
Source: Int J Mol Sci. 2021 Dec 4;22(23):13132. doi: 10.3390/ijms222313132 (PMC8658460; doi:10.3390/ijms222313132)
Supplement: Supplementary file 1 [file ijms-22-13132-s001.zip]

Archive with 1 entries (1 files):
- ijms-1459232-supplementary.pdf
